# Supplementary material for: Parkinsonism in Alzheimer's disease without Lewy bodies in association with nigral neuron loss: A data‐driven clinicopathologic study
Source: Alzheimers Dement. 2025 Mar 5;21(3):e14628. doi: 10.1002/alz.14628 (PMC11881629; doi:10.1002/alz.14628)
Supplement: Supplementary file 2 — Supporting Information [file ALZ-21-e14628-s003.xlsx]

## Sheet: Table S1
TABLE S1 Presence of symptoms and nigral neuron density
		Parkinsonism				Total neuron density (/mm2)			Pigmented neuron density (/mm2)			Non-pigmented neuron density (/mm2)
symotpms/signs	search terms	Overall	Present	Absent	P value	Present	Absent	P value	Present	Absent	P value	Present	Absent	P value
hypomimia	hypomimia, amimia	15 (88.2%)	15 (100.0%)	0 (0.0%)	<0.01	15.1 [13.6, 17.6] (23)	13.7 [11.8, 16.0] (4)	0.56	9.2 [7.7, 9.8] (23)	7.2 [6.5, 8.9] (4)	0.47	6.0 [5.1, 7.6] (23)	6.5 [5.4, 7.1] (4)	0.97
masked face	masked face	3 (100.0%)	3 (100.0%)			16.7 [15.9, 17.4] (6)	18.2 [18.2, 18.2] (1)	0.57	10.2 [9.6, 10.5] (6)	11.4 [11.4, 11.4] (1)	0.57	6.7 [6.5, 6.8] (6)	6.8 [6.8, 6.8] (1)	0.86
bradykinesia	bradykine	45 (56.2%)	45 (97.8%)	0 (0.0%)	<0.01	14.1 [11.4, 17.5] (45)	17.0 [14.4, 20.2] (35)	0.03	8.0 [6.4, 10.1] (45)	10.7 [7.7, 12.3] (35)	0.01	6.1 [4.7, 6.6] (45)	6.5 [5.2, 7.9] (35)	0.13
slow movement	slow mov	50 (87.7%)	38 (97.4%)	12 (66.7%)	<0.01	14.6 [11.4, 17.8] (73)	15.2 [14.0, 17.4] (10)	0.66	8.6 [6.4, 11.2] (73)	7.6 [7.1, 11.0] (10)	0.87	6.0 [4.9, 6.8] (73)	6.4 [5.1, 7.8] (10)	0.39
akinesia	akine	1 (100.0%)		1 (100.0%)		13.3 [12.7, 14.5] (4)	21.7 [21.7, 21.7] (1)	0.4	7.5 [6.4, 8.8] (4)	17.7 [17.7, 17.7] (1)	0.4	6.1 [4.9, 7.2] (4)	4.0 [4.0, 4.0] (1)	0.4
no spontaneous movements	spontaneous mov	5 (62.5%)	5 (71.4%)	0 (0.0%)	0.17	16.7 [14.8, 18.1] (8)	15.2 [10.6, 20.7] (12)	0.79	9.8 [8.0, 10.9] (8)	8.9 [5.0, 12.6] (12)	0.91	7.4 [5.5, 8.6] (8)	6.3 [5.3, 7.5] (12)	0.37
gait freezing	gait|walk freezing	6 (75.0%)	6 (75.0%)			15.5 [12.5, 20.4] (8)	20.0 [18.0, 22.1] (2)	0.53	8.7 [6.1, 10.6] (8)	14.0 [12.4, 15.6] (2)	0.18	6.1 [5.3, 7.0] (8)	6.0 [5.6, 6.5] (2)	0.71
rigidity	rigid	48 (66.7%)	44 (97.8%)	4 (14.8%)	<0.01	15.0 [12.5, 17.4] (99)	17.2 [13.9, 19.6] (74)	<0.01	8.9 [6.6, 10.7] (99)	9.6 [8.1, 11.9] (74)	0.04	6.0 [4.9, 6.8] (99)	6.7 [5.4, 8.1] (74)	<0.01
axial rigidity	axi rigid	9 (60.0%)	9 (90.0%)	0 (0.0%)	<0.01	14.2 [10.0, 15.9] (11)	17.0 [14.8, 21.6] (9)	0.05	8.2 [5.2, 9.4] (11)	9.5 [8.1, 15.1] (9)	0.08	5.6 [4.9, 6.4] (11)	6.7 [6.1, 7.7] (9)	0.13
nuchal (neck) rigidity	nuchal rigid, neck rigid	10 (55.6%)	10 (76.9%)	0 (0.0%)	<0.01	14.2 [12.9, 15.9] (14)	17.8 [13.1, 19.6] (18)	0.17	9.2 [8.0, 9.8] (14)	9.6 [7.9, 11.0] (18)	0.63	5.2 [4.4, 5.6] (14)	7.9 [5.5, 8.6] (18)	0.01
appendicular (limb) rigidity	appendicular rigid, limb rigidity	4 (44.4%)	4 (66.7%)	0 (0.0%)	0.06	15.1 [10.6, 15.3] (7)	15.9 [15.0, 17.6] (7)	0.16	9.1 [5.3, 9.4] (7)	8.0 [7.5, 9.7] (7)	0.62	5.6 [5.3, 6.1] (7)	7.7 [6.9, 8.4] (7)	0.04
cogwheel rigidity	cogwheel	23 (51.1%)	21 (75.0%)	2 (11.8%)	<0.01	15.1 [11.3, 17.6] (43)	15.6 [10.8, 18.9] (44)	0.48	9.0 [6.4, 10.2] (43)	9.0 [6.1, 11.7] (44)	0.71	6.0 [4.6, 6.8] (43)	6.2 [5.0, 7.5] (44)	0.28
stiffness	stiffness	20 (60.6%)	11 (57.9%)	9 (64.3%)	0.71	15.7 [13.3, 18.9] (41)	17.0 [13.8, 19.2] (40)	0.18	9.3 [7.1, 11.8] (41)	9.6 [7.6, 12.0] (40)	0.86	6.0 [4.9, 7.0] (41)	7.3 [6.1, 8.2] (40)	<0.01
increased muscle tone	muscle tone	18 (42.9%)	14 (58.3%)	4 (22.2%)	0.02	16.4 [14.5, 19.6] (32)	15.2 [12.4, 18.5] (91)	0.07	10.1 [8.9, 11.2] (32)	9.0 [7.1, 11.1] (91)	0.08	6.6 [5.1, 8.4] (32)	6.1 [4.9, 7.4] (91)	0.11
the fact patient fell, not risk of fall	fall, fell	66 (72.5%)	38 (67.9%)	28 (80.0%)	0.21	15.7 [11.8, 18.7] (244)	15.9 [12.8, 18.9] (68)	0.33	9.1 [6.6, 11.7] (244)	9.4 [7.1, 11.8] (68)	0.75	6.1 [4.9, 7.3] (244)	6.4 [5.1, 7.7] (68)	0.15
early falls	early falls	1 (25.0%)	1 (25.0%)			13.3 [13.3, 13.3] (1)	15.2 [15.0, 15.3] (3)	0.5	8.0 [8.0, 8.0] (1)	9.1 [8.5, 9.2] (3)	1	5.2 [5.2, 5.2] (1)	6.3 [6.0, 6.8] (3)	0.5
multiple/frequent falls	multi|frequent|often fall|fell	14 (63.6%)	11 (73.3%)	3 (42.9%)	0.17	14.2 [11.8, 16.5] (45)	13.6 [11.9, 17.6] (17)	0.95	8.7 [6.5, 10.0] (45)	7.7 [6.9, 10.0] (17)	0.91	5.7 [5.1, 6.8] (45)	6.4 [4.7, 7.6] (17)	0.66
falling forwards	fall|fell forward	2 (66.7%)	2 (100.0%)	0 (0.0%)	0.08	13.6 [11.1, 16.1] (10)	8.1 [6.2, 10.0] (2)	0.27	7.5 [6.6, 9.3] (10)	3.2 [2.8, 3.6] (2)	0.03	6.1 [4.6, 6.7] (10)	4.9 [3.3, 6.4] (2)	0.91
positive pull test	pull test	8 (53.3%)	8 (61.5%)	0 (0.0%)	0.1	18.8 [16.0, 20.1] (12)	16.0 [14.8, 17.3] (13)	0.06	10.4 [9.1, 12.4] (12)	9.4 [8.6, 10.7] (13)	0.22	6.7 [5.6, 8.0] (12)	6.3 [5.5, 7.7] (13)	0.61
imbalance	imbalance	13 (86.7%)	7 (77.8%)	6 (100.0%)	0.21	14.9 [11.2, 17.7] (38)	13.1 [9.5, 17.1] (10)	0.33	8.2 [6.1, 10.9] (38)	6.8 [4.2, 9.7] (10)	0.25	6.1 [5.0, 7.7] (38)	6.2 [5.7, 6.8] (10)	0.97
falling backwards	fall|fell backward	7 (100.0%)	5 (100.0%)	2 (100.0%)	1	15.7 [13.6, 17.9] (14)	13.3 [13.3, 13.3] (1)	0.53	9.6 [7.3, 11.1] (14)	7.5 [7.5, 7.5] (1)	0.64	6.3 [6.0, 6.7] (14)	5.8 [5.8, 5.8] (1)	0.53
shuffling gait	shuffl gait	26 (86.7%)	18 (94.7%)	8 (72.7%)	0.09	16.1 [12.0, 18.6] (54)	18.3 [16.0, 20.1] (6)	0.12	10.0 [6.6, 11.9] (54)	11.0 [10.0, 13.3] (6)	0.21	6.1 [4.9, 6.9] (54)	6.4 [6.0, 7.8] (6)	0.18
festinating gait	festinat gait	3 (33.3%)	3 (42.9%)	0 (0.0%)	0.26	14.5 [12.1, 16.0] (3)	15.7 [15.0, 18.7] (8)	0.5	9.3 [7.3, 9.7] (3)	9.9 [7.9, 12.6] (8)	0.5	5.2 [4.7, 6.3] (3)	6.3 [5.9, 6.8] (8)	0.78
glued gait	glued	1 (100.0%)		1 (100.0%)
magnetic gait	magnetic gait|walk					15.8 [14.3, 17.9] (3)			11.1 [9.3, 11.6] (3)			5.1 [4.9, 6.5] (3)
turning en bloc	en bloc
stooped posture	stoop, bent, bend	27 (90.0%)	18 (100.0%)	9 (75.0%)	0.03	14.5 [11.8, 17.0] (46)	18.9 [15.8, 20.4] (5)	0.09	8.5 [6.8, 10.0] (46)	11.1 [10.1, 13.8] (5)	0.04	5.9 [4.9, 6.8] (46)	6.6 [4.7, 8.2] (5)	0.74
pisa sign	pisa						18.4 [18.4, 18.4] (1)			12.4 [12.4, 12.4] (1)			6.1 [6.1, 6.1] (1)
camptocornia	camptocornia
scoliosis	scolio	5 (62.5%)	4 (80.0%)	1 (33.3%)	0.19	17.0 [14.5, 18.9] (24)	16.8 [13.0, 20.3] (8)	0.95	9.9 [8.9, 12.4] (24)	10.9 [7.1, 12.9] (8)	0.81	6.3 [4.9, 6.9] (24)	6.1 [5.0, 6.5] (8)	0.59
memory loss//deficit	memory, forget, recall	105 (100.0%)	59 (100.0%)	46 (100.0%)	1	15.1 [12.0, 18.4] (515)	16.0 [13.8, 17.6] (4)	0.9	9.0 [6.6, 11.3] (515)	10.5 [9.0, 11.2] (4)	0.58	6.0 [4.9, 7.3] (515)	5.8 [5.4, 6.0] (4)	0.6
memory loss/deficit benefited by cues	cueing|cues	15 (88.2%)	8 (88.9%)	7 (87.5%)	0.93	15.9 [11.9, 19.2] (57)	15.4 [11.8, 16.6] (17)	0.17	9.8 [6.9, 11.7] (57)	8.3 [7.5, 10.3] (17)	0.22	6.3 [4.9, 7.9] (57)	6.2 [5.2, 6.8] (17)	0.52
amnesia	amnes	10 (71.4%)	5 (83.3%)	5 (62.5%)	0.39	16.6 [12.9, 19.7] (41)	15.3 [13.5, 20.0] (10)	0.95	10.6 [7.5, 12.2] (41)	8.7 [7.2, 11.0] (10)	0.56	6.4 [5.3, 7.8] (41)	6.7 [6.3, 8.4] (10)	0.25
word finding difficulty	word find	66 (97.1%)	39 (100.0%)	27 (93.1%)	0.1	15.4 [12.2, 18.7] (222)	17.0 [12.9, 18.5] (15)	0.87	9.2 [7.1, 11.3] (222)	9.8 [6.1, 11.9] (15)	0.86	6.2 [5.0, 7.4] (222)	6.2 [5.8, 7.8] (15)	0.32
disorientation	orient	79 (80.6%)	43 (78.2%)	36 (83.7%)	0.49	15.2 [12.1, 18.5] (332)	15.4 [12.1, 18.0] (88)	0.84	8.9 [6.6, 11.6] (332)	9.2 [7.1, 11.1] (88)	0.74	6.1 [4.9, 7.2] (332)	6.1 [5.0, 7.3] (88)	0.74
lost date	lost date	1 (50.0%)	0 (0.0%)	1 (100.0%)	0.16	15.7 [13.9, 18.2] (8)	8.4 [8.3, 8.4] (2)	0.04	8.6 [6.5, 11.8] (8)	5.1 [4.9, 5.4] (2)	0.09	7.2 [6.6, 7.7] (8)	3.2 [3.0, 3.4] (2)	0.04
lost name	lost name	5 (100.0%)	1 (100.0%)	4 (100.0%)	1	16.6 [13.2, 17.9] (13)	14.9 [12.8, 17.0] (2)	0.8	9.2 [7.6, 11.1] (13)	9.0 [7.3, 10.7] (2)	1	6.6 [5.2, 8.0] (13)	5.9 [5.5, 6.3] (2)	0.69
lost place	lost place	11 (100.0%)	7 (100.0%)	4 (100.0%)	1	16.0 [13.7, 18.5] (23)	15.0 [14.3, 15.3] (3)	0.36	8.8 [6.6, 11.0] (23)	7.8 [7.3, 8.7] (3)	0.65	7.0 [6.2, 8.2] (23)	6.8 [6.1, 7.3] (3)	0.82
impaired serial sevens	serial sevens|7	17 (85.0%)	11 (91.7%)	6 (75.0%)	0.31	15.9 [13.7, 18.4] (51)	16.8 [13.8, 19.2] (21)	0.59	9.6 [7.5, 11.0] (51)	9.6 [7.7, 13.0] (21)	0.82	6.5 [5.4, 7.5] (51)	6.3 [5.3, 8.3] (21)	0.71
abnormal clock test	clock test	11 (73.3%)	7 (77.8%)	4 (66.7%)	0.63	16.7 [13.9, 19.4] (37)	18.9 [17.6, 19.8] (8)	0.14	10.4 [9.1, 12.1] (37)	11.5 [10.7, 12.7] (8)	0.14	6.1 [5.0, 8.1] (37)	6.5 [6.0, 8.6] (8)	0.28
impaired spelling WORLD backwards	spell|WORLD backwards	11 (52.4%)	6 (60.0%)	5 (45.5%)	0.51	15.2 [13.0, 18.7] (42)	15.4 [13.3, 19.2] (24)	0.9	8.7 [6.7, 11.2] (42)	8.9 [7.0, 11.6] (24)	0.93	6.4 [5.0, 7.6] (42)	6.2 [4.9, 7.8] (24)	0.87
wander	wander	24 (77.4%)	11 (78.6%)	13 (76.5%)	0.89	15.7 [12.3, 18.6] (82)	14.9 [11.1, 18.7] (29)	0.45	8.5 [6.6, 11.6] (82)	8.5 [6.0, 11.6] (29)	0.89	6.5 [5.3, 7.6] (82)	6.0 [4.5, 6.7] (29)	0.08
gets lost	get|got lost	29 (78.4%)	12 (75.0%)	17 (81.0%)	0.66	16.0 [12.8, 19.5] (105)	15.7 [12.8, 18.8] (47)	0.59	9.6 [7.2, 11.9] (105)	9.9 [6.7, 11.1] (47)	0.79	6.3 [5.2, 7.9] (105)	6.2 [5.1, 7.6] (47)	0.89
prosopagnosia	prosopagnosia	1 (100.0%)	1 (100.0%)			8.8 [8.3, 9.2] (2)	16.0 [16.0, 16.0] (1)	0.67	5.6 [5.5, 5.8] (2)	10.7 [10.7, 10.7] (1)	0.67	3.1 [2.5, 3.7] (2)	5.3 [5.3, 5.3] (1)	0.67
unable to answer famous faces	famous|president face						26.1 [26.1, 26.1] (1)			16.1 [16.1, 16.1] (1)			10.0 [10.0, 10.0] (1)
fluctuation of neuropsychiatric symptoms	fluctuat	21 (72.4%)	16 (84.2%)	5 (50.0%)	0.05	14.7 [12.5, 18.7] (83)	16.7 [13.5, 18.6] (15)	0.36	8.8 [6.8, 11.5] (83)	10.1 [8.6, 11.9] (15)	0.24	5.9 [4.6, 6.9] (83)	6.2 [4.8, 6.7] (15)	0.79
sundowning	sundown	13 (92.9%)	6 (100.0%)	7 (87.5%)	0.37	15.9 [13.1, 17.1] (31)	15.7 [11.9, 22.9] (5)	0.86	8.7 [7.3, 10.8] (31)	10.2 [6.5, 15.3] (5)	0.72	6.5 [5.5, 7.4] (31)	7.7 [5.5, 8.0] (5)	0.5
hallucinations	hallucinat	49 (55.7%)	28 (56.0%)	21 (55.3%)	0.95	15.6 [12.3, 19.0] (140)	15.9 [12.8, 18.9] (150)	0.78	9.3 [6.8, 11.9] (140)	9.6 [7.2, 11.8] (150)	0.9	6.1 [4.9, 7.4] (140)	6.2 [5.1, 7.5] (150)	0.46
visual hallucinations	hallucinat	24 (30.0%)	11 (25.0%)	13 (36.1%)	0.28	15.6 [13.1, 19.5] (60)	16.0 [12.7, 18.9] (184)	0.58	9.7 [7.0, 13.2] (60)	9.5 [7.2, 11.7] (184)	0.39	6.2 [5.0, 7.3] (60)	6.2 [5.1, 7.6] (184)	0.8
paranoid delusions	paranoi	28 (84.8%)	12 (85.7%)	16 (84.2%)	0.91	16.1 [12.7, 18.9] (96)	16.1 [12.5, 19.5] (24)	0.9	9.6 [7.1, 11.8] (96)	9.8 [7.3, 11.9] (24)	0.86	6.1 [5.1, 7.5] (96)	6.2 [5.1, 7.9] (24)	0.67
apathy	apathy	22 (81.5%)	13 (81.2%)	9 (81.8%)	0.97	15.4 [12.9, 18.6] (81)	13.5 [12.6, 17.3] (10)	0.43	9.8 [7.4, 11.7] (81)	9.1 [8.1, 9.9] (10)	0.5	6.3 [5.2, 7.0] (81)	5.0 [4.7, 8.0] (10)	0.43
social withdrawal	social isolation, withdraw, reclusive	34 (97.1%)	17 (94.4%)	17 (100.0%)	0.32	14.9 [11.7, 18.5] (120)	12.1 [11.0, 16.2] (5)	0.29	8.5 [6.6, 11.6] (120)	7.2 [6.4, 9.9] (5)	0.34	6.0 [4.9, 7.1] (120)	4.9 [4.6, 6.3] (5)	0.37
abulia	abulia	1 (25.0%)	1 (33.3%)	0 (0.0%)	0.5	12.1 [10.1, 14.3] (3)	15.4 [12.6, 18.5] (3)	0.7	5.7 [4.4, 8.5] (3)	9.1 [7.1, 12.1] (3)	0.7	5.2 [5.1, 5.8] (3)	6.3 [5.5, 6.4] (3)	1
bradyphrenia	bradyphrenia, thinking	6 (75.0%)	6 (85.7%)	0 (0.0%)	0.06	16.4 [14.1, 18.0] (21)	17.9 [17.3, 19.8] (4)	0.22	9.6 [8.0, 10.9] (21)	9.2 [8.0, 9.9] (4)	0.48	6.4 [6.0, 7.2] (21)	8.0 [7.7, 10.7] (4)	0.05
dysexecutive syndrome	executi	37 (92.5%)	21 (95.5%)	16 (88.9%)	0.43	16.0 [12.8, 18.8] (127)	15.7 [14.1, 17.9] (12)	0.87	9.6 [7.4, 11.7] (127)	10.0 [7.7, 11.8] (12)	0.78	6.3 [5.2, 7.8] (127)	6.7 [4.9, 6.9] (12)	0.43
change in personality	personality	19 (48.7%)	12 (48.0%)	7 (50.0%)	0.9	15.4 [13.3, 18.2] (85)	16.9 [12.7, 19.1] (48)	0.36	9.3 [7.1, 10.9] (85)	9.9 [7.1, 11.7] (48)	0.5	6.3 [5.4, 7.4] (85)	6.5 [5.7, 8.2] (48)	0.36
disinhibition	disinhibit	16 (66.7%)	10 (71.4%)	6 (60.0%)	0.56	15.8 [12.7, 19.5] (64)	15.3 [12.7, 20.0] (20)	0.96	9.9 [7.6, 12.1] (64)	9.2 [7.9, 12.0] (20)	0.61	6.1 [5.2, 7.3] (64)	6.4 [4.8, 8.6] (20)	0.68
impulsivity	impuls	27 (81.8%)	14 (77.8%)	13 (86.7%)	0.51	15.9 [12.6, 18.8] (105)	16.2 [12.0, 19.5] (16)	0.94	9.6 [7.5, 11.6] (105)	10.5 [6.5, 13.8] (16)	0.74	6.2 [5.1, 7.5] (105)	6.2 [5.5, 6.5] (16)	0.91
obsession	obsess	13 (68.4%)	7 (70.0%)	6 (66.7%)	0.88	15.3 [12.6, 19.5] (71)	17.0 [12.4, 19.2] (15)	0.62	9.5 [6.9, 12.1] (71)	10.8 [7.9, 12.3] (15)	0.46	6.2 [5.1, 7.5] (71)	6.0 [5.1, 6.7] (15)	0.75
compulsivity	compulsiv	12 (66.7%)	6 (66.7%)	6 (66.7%)	1	14.7 [11.1, 19.9] (31)	18.2 [14.8, 20.2] (13)	0.15	8.3 [6.6, 12.3] (31)	10.6 [9.0, 11.4] (13)	0.34	6.2 [4.6, 6.9] (31)	6.8 [6.1, 9.2] (13)	0.07
hyperorality	hyperoral	3 (75.0%)	3 (100.0%)	0 (0.0%)	0.05	15.3 [11.2, 17.1] (10)	22.0 [22.0, 22.0] (1)	0.18	8.4 [7.7, 10.0] (10)	12.5 [12.5, 12.5] (1)	0.18	5.9 [3.4, 7.3] (10)	9.5 [9.5, 9.5] (1)	0.18
abnormally increased appetite	appetite	10 (14.5%)	7 (18.4%)	3 (9.7%)	0.3	14.4 [12.2, 16.2] (24)	15.7 [12.1, 18.5] (227)	0.15	8.2 [7.1, 10.3] (24)	9.0 [6.6, 11.9] (227)	0.3	5.6 [4.7, 6.3] (24)	6.2 [5.0, 7.4] (227)	0.06
hyperphagia	hyperphagia						15.1 [15.1, 15.1] (1)			9.5 [9.5, 9.5] (1)			5.6 [5.6, 5.6] (1)
perseveration	persever	36 (97.3%)	21 (100.0%)	15 (93.8%)	0.25	15.3 [12.8, 18.4] (138)	16.5 [12.1, 19.0] (7)	0.9	9.2 [7.3, 10.8] (138)	10.8 [7.7, 11.8] (7)	0.53	6.1 [5.1, 7.3] (138)	6.2 [5.6, 6.5] (7)	0.85
echolalia	echolalia					18.4 [16.0, 20.1] (4)	11.6 [11.4, 11.8] (2)	0.13	10.0 [9.1, 11.2] (4)	5.0 [5.0, 5.1] (2)	0.13	7.4 [6.1, 8.8] (4)	6.5 [6.3, 6.7] (2)	0.8
palilalia	palilalia					17.2 [15.9, 18.4] (2)	11.1 [11.1, 11.1] (1)	0.67	9.0 [8.7, 9.2] (2)	5.0 [5.0, 5.0] (1)	0.67	8.2 [7.2, 9.2] (2)	6.1 [6.1, 6.1] (1)	0.67
groping	groping					16.7 [16.7, 16.7] (1)			9.6 [9.6, 9.6] (1)			7.2 [7.2, 7.2] (1)
speaking out of turn	interject, interrupt, speak|spoke out of turn	2 (66.7%)		2 (66.7%)		15.3 [13.3, 19.6] (6)	17.7 [16.5, 18.2] (4)	0.76	9.6 [8.0, 13.2] (6)	10.3 [9.7, 11.1] (4)	0.76	6.0 [5.5, 6.4] (6)	6.7 [5.7, 7.7] (4)	0.76
stereotyped behavior	stereotyp					14.1 [12.6, 15.7] (2)	18.2 [18.2, 18.2] (1)	0.67	7.1 [6.6, 7.7] (2)	11.4 [11.4, 11.4] (1)	0.67	7.0 [6.0, 8.0] (2)	6.8 [6.8, 6.8] (1)	1
joking/jovial behavior	joke|joking, clown, jovial	6 (100.0%)	4 (100.0%)	2 (100.0%)	1	14.2 [12.3, 19.0] (25)			8.2 [6.9, 11.7] (25)			6.0 [5.0, 6.9] (25)
kleptomania/stealing	kleptomania, steal	1 (100.0%)	1 (100.0%)		1	16.4 [16.4, 16.5] (2)			9.5 [9.5, 9.6] (2)			6.9 [6.9, 6.9] (2)
cussing behavior	cussing, los filter						28.1 [28.1, 28.1] (1)			16.8 [16.8, 16.8] (1)			11.3 [11.3, 11.3] (1)
hypersexuality	libido, sexual	6 (50.0%)	3 (37.5%)	3 (75.0%)	0.22	17.5 [15.2, 19.3] (12)	12.4 [10.7, 16.4] (18)	0.05	11.2 [8.5, 11.9] (12)	7.0 [5.4, 10.1] (18)	0.05	6.4 [5.9, 7.6] (12)	5.7 [5.0, 7.4] (18)	0.41
caught in a scam/fraud	scam, fraud					16.6 [15.8, 17.9] (5)			9.6 [9.6, 9.7] (5)			6.2 [6.1, 7.0] (5)
gambling	gambling	1 (25.0%)	1 (33.3%)	0 (0.0%)	0.5	15.0 [14.7, 15.2] (2)	14.8 [12.5, 19.1] (3)	1	8.3 [7.9, 8.7] (2)	8.2 [6.4, 11.0] (3)	1	6.7 [6.5, 6.8] (2)	6.6 [6.1, 8.1] (3)	1
addiction/abuse	addict, abuse	17 (42.5%)	7 (31.8%)	10 (55.6%)	0.13	15.0 [12.6, 18.9] (67)	16.4 [11.8, 19.0] (93)	0.66	9.7 [6.8, 12.1] (67)	9.6 [6.6, 11.9] (93)	0.99	6.1 [5.2, 7.0] (67)	6.3 [5.0, 7.6] (93)	0.29
Baker acted	Baker act	3 (75.0%)	2 (66.7%)	1 (100.0%)	0.5	17.9 [15.0, 19.9] (16)	19.4 [19.4, 19.4] (1)	0.71	11.8 [8.3, 13.5] (16)	14.4 [14.4, 14.4] (1)	0.47	6.1 [4.9, 6.9] (16)	5.0 [5.0, 5.0] (1)	0.71
suicidal ideation	suicid	11 (23.9%)	5 (20.0%)	6 (28.6%)	0.5	14.4 [12.4, 19.9] (36)	15.7 [12.4, 18.5] (135)	0.95	9.2 [6.8, 12.4] (36)	9.2 [7.3, 11.5] (135)	0.81	6.1 [5.0, 7.2] (36)	6.1 [5.1, 7.2] (135)	0.69
criminal behavior	jail, convict, criminal|crime	1 (100.0%)		1 (100.0%)		15.3 [13.6, 16.5] (4)	16.6 [14.3, 18.9] (2)	1	9.6 [8.8, 10.1] (4)	9.1 [7.1, 11.0] (2)	1	5.5 [4.9, 6.2] (4)	7.5 [7.2, 7.8] (2)	0.13
hospitalized in psychiatric ward/asylum	psychiatric ward|asylum|hospital	6 (66.7%)	2 (66.7%)	4 (66.7%)	1	16.3 [14.4, 18.7] (20)	17.9 [12.6, 20.4] (16)	0.81	9.9 [7.9, 12.0] (20)	10.5 [8.0, 12.2] (16)	0.71	6.1 [4.8, 7.0] (20)	6.0 [5.0, 7.5] (16)	0.76
positive grasping reflex	grasp	20 (57.1%)	16 (69.6%)	4 (33.3%)	0.04	16.0 [11.1, 19.5] (45)	15.5 [12.1, 19.0] (35)	0.92	9.2 [6.8, 11.1] (45)	9.1 [6.9, 11.8] (35)	0.87	6.3 [4.7, 7.5] (45)	6.3 [5.2, 7.9] (35)	0.59
positive snout reflex	snout	11 (73.3%)	8 (80.0%)	3 (60.0%)	0.41	15.8 [10.8, 19.6] (32)	14.4 [11.5, 15.9] (14)	0.61	9.4 [6.3, 11.0] (32)	8.6 [6.5, 9.8] (14)	0.64	6.3 [4.6, 8.3] (32)	6.1 [5.2, 6.3] (14)	0.44
positive sucking reflex	sucking	1 (100.0%)	1 (100.0%)			21.7 [21.7, 21.7] (1)			15.0 [15.0, 15.0] (1)			6.7 [6.7, 6.7] (1)
positive palmomental reflex	palmomental	8 (50.0%)	4 (50.0%)	4 (50.0%)	1	14.8 [9.8, 17.5] (22)	14.8 [12.8, 19.3] (17)	0.4	8.5 [4.9, 10.2] (22)	9.1 [6.9, 11.6] (17)	0.34	5.9 [4.4, 6.6] (22)	6.3 [5.3, 7.1] (17)	0.3
frontal release sign	frontal release	2 (11.1%)	2 (22.2%)	0 (0.0%)	0.13	13.7 [10.6, 16.9] (16)	15.7 [13.0, 18.0] (39)	0.25	8.3 [5.8, 10.1] (16)	8.9 [6.8, 10.8] (39)	0.66	5.0 [4.6, 6.9] (16)	6.4 [5.3, 7.9] (39)	0.07
gegenhalten	gegenhalten	3 (100.0%)	3 (100.0%)			15.4 [13.7, 17.6] (10)	11.1 [11.1, 11.1] (1)	0.18	9.3 [7.3, 11.5] (10)	6.0 [6.0, 6.0] (1)	0.36	6.5 [6.2, 7.7] (10)	5.1 [5.1, 5.1] (1)	0.18
paratonia	paratoni	11 (100.0%)	8 (100.0%)	3 (100.0%)	1	16.3 [14.1, 18.3] (19)			8.6 [8.0, 10.4] (19)			6.8 [5.7, 7.5] (19)
abnormal Luria test	Luria test|sequence	2 (100.0%)	1 (100.0%)	1 (100.0%)	1	17.3 [16.4, 17.8] (6)	20.0 [19.9, 20.1] (2)	0.29	10.7 [9.9, 10.8] (6)	11.3 [10.9, 11.6] (2)	0.86	6.6 [5.6, 7.9] (6)	8.7 [8.5, 8.9] (2)	0.43
abnormal fist-edge-palm test	fist edge palm test|sequence	1 (33.3%)	1 (100.0%)	0 (0.0%)	0.08	18.7 [16.2, 20.9] (6)	17.7 [15.0, 20.2] (4)	0.61	11.7 [9.6, 13.8] (6)	10.1 [9.2, 11.7] (4)	0.61	7.3 [5.6, 8.5] (6)	6.3 [5.8, 7.2] (4)	0.76
applause sign	applause, clap	1 (100.0%)	1 (100.0%)				14.9 [14.1, 15.6] (2)			8.3 [7.7, 8.9] (2)			6.6 [6.4, 6.7] (2)
abnormal go-no-go test	go no test					15.6 [14.1, 16.9] (6)	15.7 [14.4, 17.1] (12)	0.89	9.2 [7.6, 10.5] (6)	10.1 [9.2, 11.0] (12)	0.54	6.4 [6.2, 6.5] (6)	6.1 [4.9, 6.3] (12)	0.13
stopped driving	driv stop|license	3 (42.9%)	1 (25.0%)	2 (66.7%)	0.27	16.2 [12.5, 18.9] (66)	14.5 [11.0, 17.5] (11)	0.27	9.6 [6.6, 11.6] (66)	7.5 [6.1, 10.8] (11)	0.42	6.5 [5.3, 7.9] (66)	5.9 [5.0, 6.6] (11)	0.14
car accident	car accident	18 (81.8%)	11 (91.7%)	7 (70.0%)	0.19	15.1 [11.7, 17.0] (25)	15.9 [15.0, 16.8] (9)	0.48	9.0 [6.6, 11.1] (25)	9.6 [7.9, 10.3] (9)	0.78	6.3 [4.9, 7.4] (25)	6.4 [6.1, 7.8] (9)	0.48
metamorphosis	metamorphosis	6 (85.7%)	4 (80.0%)	2 (100.0%)	0.49
loss of appetite	appetite	32 (44.4%)	17 (42.5%)	15 (46.9%)	0.71	13.8 [11.2, 17.4] (117)	16.3 [12.8, 18.7] (149)	<0.01	8.1 [6.2, 10.8] (117)	9.6 [7.5, 11.9] (149)	<0.01	5.8 [4.8, 7.1] (117)	6.3 [5.1, 7.4] (149)	0.07
cries a lot	crie, cry	8 (72.7%)	5 (71.4%)	3 (75.0%)	0.9	16.3 [14.7, 18.6] (27)	13.7 [12.7, 17.3] (11)	0.2	9.5 [7.7, 11.8] (27)	8.0 [6.9, 11.0] (11)	0.61	6.7 [6.0, 7.4] (27)	5.3 [5.1, 6.5] (11)	0.07
aphasia/primary progressive aphasia (PPA)	aphasia, PPA	42 (76.4%)	25 (83.3%)	17 (68.0%)	0.18	15.8 [12.0, 18.4] (151)	15.7 [13.7, 19.4] (44)	0.3	9.2 [6.4, 11.0] (151)	9.8 [7.5, 12.2] (44)	0.09	6.3 [5.2, 7.7] (151)	6.2 [5.0, 7.5] (44)	0.54
agrammatic aphasia	agrammatic aphasia	1 (100.0%)		1 (100.0%)	1	20.8 [19.9, 21.7] (2)			11.4 [10.8, 12.1] (2)			9.4 [9.1, 9.7] (2)
reduced fluency	fluent|fluenc	50 (74.6%)	32 (88.9%)	18 (58.1%)	<0.01	15.3 [12.9, 18.5] (166)	15.7 [12.4, 18.2] (84)	0.93	9.2 [7.2, 11.1] (166)	9.3 [7.1, 11.3] (84)	0.91	6.3 [5.2, 7.5] (166)	6.1 [5.0, 7.5] (84)	0.37
apraxia of speech	apraxia of speech	5 (50.0%)	4 (80.0%)	1 (20.0%)	0.06	15.4 [14.5, 18.9] (9)	18.6 [13.2, 20.3] (10)	0.62	9.3 [7.1, 11.0] (9)	9.8 [8.0, 13.1] (10)	0.51	7.2 [5.2, 7.7] (9)	7.2 [6.1, 8.6] (10)	0.71
abnormal articulation/pronunciation	articulat, pronunciat	10 (62.5%)	5 (62.5%)	5 (62.5%)	1	17.9 [12.8, 19.2] (25)	16.5 [12.8, 18.9] (29)	0.9	9.6 [7.4, 11.8] (25)	10.3 [7.8, 11.3] (29)	0.78	6.7 [6.1, 7.3] (25)	6.0 [5.0, 8.2] (29)	0.89
jumbled speech	jumbled	1 (100.0%)	1 (100.0%)		1	8.0 [8.0, 12.3] (3)			5.9 [4.5, 8.0] (3)			4.9 [3.4, 5.7] (3)
spasmodic speech/dysphonia	spasmodic	1 (100.0%)		1 (100.0%)	1	20.6 [20.6, 20.6] (1)			13.9 [13.9, 13.9] (1)			6.7 [6.7, 6.7] (1)
mutism	mute|mutism	7 (100.0%)	6 (100.0%)	1 (100.0%)	1	16.4 [12.9, 18.9] (22)	12.0 [12.0, 12.0] (1)	0.33	9.6 [7.5, 11.1] (22)	5.1 [5.1, 5.1] (1)	0.15	6.4 [5.3, 8.4] (22)	6.9 [6.9, 6.9] (1)	0.82
alien hand or limb	alien	6 (54.5%)	5 (55.6%)	1 (50.0%)	0.89	13.8 [11.9, 17.3] (12)	15.2 [14.9, 17.7] (7)	0.23	9.2 [6.0, 9.7] (12)	9.1 [8.2, 11.0] (7)	0.65	5.5 [5.0, 7.2] (12)	6.3 [6.1, 6.9] (7)	0.59
orobuccal apraxia	orobuccal	35 (76.1%)	22 (84.6%)	13 (65.0%)	0.12
apraxia	apraxia	7 (63.6%)	4 (66.7%)	3 (60.0%)	0.82	15.3 [12.6, 18.6] (102)	16.0 [13.0, 18.1] (37)	0.52	9.2 [6.8, 10.9] (102)	9.8 [8.2, 11.6] (37)	0.16	6.3 [5.3, 7.5] (102)	6.0 [5.0, 7.0] (37)	0.42
ideomotor apraxia	ideomotor apraxia	1 (50.0%)	1 (100.0%)	0 (0.0%)	0.16	15.1 [12.8, 17.1] (18)	15.2 [12.8, 16.2] (14)	0.98	9.2 [7.0, 9.6] (18)	8.9 [7.1, 10.1] (14)	0.94	6.3 [5.2, 7.5] (18)	5.2 [5.0, 6.4] (14)	0.36
cannot pantomime	pantomime	7 (63.6%)	6 (85.7%)	1 (25.0%)	0.04	9.3 [9.2, 9.5] (2)	23.4 [23.4, 23.4] (1)	0.67	4.3 [3.7, 4.8] (2)	13.7 [13.7, 13.7] (1)	0.67	5.1 [4.7, 5.5] (2)	9.7 [9.7, 9.7] (1)	0.67
limb apraxia	limb apraxia	3 (75.0%)	3 (100.0%)	0 (0.0%)	0.05	13.8 [12.2, 15.9] (16)	14.3 [11.5, 19.1] (8)	0.79	9.1 [6.1, 9.4] (16)	9.3 [6.4, 11.5] (8)	0.61	5.6 [4.8, 7.2] (16)	5.2 [4.6, 7.1] (8)	0.83
unable to stick out tongue	stick tongue	1 (33.3%)	1 (50.0%)	0 (0.0%)	0.39	19.5 [17.1, 19.8] (4)	17.3 [17.3, 17.3] (2)	0.48	10.9 [9.6, 11.2] (4)	10.0 [9.7, 10.4] (2)	0.48	8.6 [7.5, 8.6] (4)	7.3 [6.9, 7.6] (2)	0.48
unable to lick lips	lick lip
unable to whistle	whistl					9.6 [9.6, 9.6] (1)	17.1 [17.1, 17.2] (2)	0.67	5.4 [5.4, 5.4] (1)	9.7 [9.2, 10.2] (2)	0.67	4.3 [4.3, 4.3] (1)	7.4 [7.0, 7.8] (2)	0.67
simultanagnosia	simultanagnosia					12.6 [11.8, 16.0] (7)	16.0 [16.0, 16.0] (1)	0.75	6.9 [6.7, 9.2] (7)	10.7 [10.7, 10.7] (1)	0.5	5.6 [4.8, 5.9] (7)	5.3 [5.3, 5.3] (1)	0.75
cortical sensory deficit	cortical sensory|sense	5 (83.3%)	4 (80.0%)	1 (100.0%)	0.62	14.1 [11.1, 15.4] (9)	15.8 [11.6, 17.4] (6)	0.78	7.9 [6.0, 9.2] (9)	8.6 [6.2, 9.6] (6)	0.78	6.2 [5.1, 6.8] (9)	6.3 [5.1, 8.4] (6)	0.61
REM sleep behavior disorder (RBD)	RBD, REM, dream enact	9 (34.6%)	5 (33.3%)	4 (36.4%)	0.87	16.1 [14.5, 17.9] (14)	16.0 [13.3, 18.6] (46)	0.88	9.8 [8.1, 11.4] (14)	9.9 [7.9, 12.2] (46)	0.79	6.3 [6.0, 7.5] (14)	6.0 [5.1, 6.8] (46)	0.2
hyposmia	hyposmia
loss of smell	smell, olfactory	5 (22.7%)	2 (18.2%)	3 (27.3%)	0.61	13.5 [11.9, 19.0] (16)	15.8 [13.2, 18.6] (37)	0.95	8.5 [7.4, 12.2] (16)	9.2 [6.7, 10.8] (37)	0.73	5.9 [4.9, 7.7] (16)	6.2 [5.0, 7.3] (37)	0.96
restricted eye movement/gaze palsy	EOM, extraocular, gaze	22 (25.9%)	19 (36.5%)	3 (9.1%)	<0.01	15.0 [13.3, 18.4] (44)	15.5 [12.3, 18.5] (230)	0.69	9.2 [6.7, 11.0] (44)	9.0 [7.0, 11.6] (230)	0.61	6.1 [5.0, 7.4] (44)	6.2 [5.0, 7.4] (230)	0.98
vertical hypometric saccades	hypometri	1 (50.0%)	1 (50.0%)			13.3 [13.3, 13.3] (1)	16.3 [16.3, 16.3] (1)	1	8.0 [8.0, 8.0] (1)	6.6 [6.6, 6.6] (1)	1	5.2 [5.2, 5.2] (1)	9.7 [9.7, 9.7] (1)	1
downgaze palsy	downgaze	8 (100.0%)	7 (100.0%)	1 (100.0%)	1	19.7 [19.7, 19.7] (1)	18.6 [15.2, 19.5] (9)	0.48	9.5 [9.5, 9.5] (1)	10.9 [9.2, 11.1] (9)	0.73	10.2 [10.2, 10.2] (1)	8.2 [7.2, 8.6] (9)	0.16
slow saccades	saccad	12 (48.0%)	10 (62.5%)	2 (22.2%)	0.05	15.5 [13.5, 17.8] (18)	18.1 [15.7, 19.7] (30)	0.04	9.3 [7.0, 10.1] (18)	11.2 [7.9, 12.7] (30)	0.13	6.0 [5.1, 7.2] (18)	6.6 [5.7, 8.0] (30)	0.18
eyelid opening apraxia	eyelid opening	1 (100.0%)		1 (100.0%)		13.4 [12.3, 14.6] (2)			8.5 [7.3, 9.8] (2)			4.9 [4.8, 5.0] (2)
blepharospasm	blepharospasm	1 (50.0%)		1 (50.0%)		14.2 [13.5, 15.0] (3)	18.9 [18.9, 18.9] (1)	0.5	8.3 [8.2, 9.7] (3)	10.1 [10.1, 10.1] (1)	1	4.7 [4.6, 5.4] (3)	8.8 [8.8, 8.8] (1)	0.5
photophobia	photophobia	6 (100.0%)	4 (100.0%)	2 (100.0%)	1	18.8 [13.6, 20.8] (5)	16.3 [12.4, 18.9] (15)	0.34	11.3 [7.5, 12.1] (5)	9.2 [7.2, 10.4] (15)	0.5	7.4 [6.5, 8.7] (5)	6.8 [5.0, 8.0] (15)	0.23
ataxia	atax	17 (36.2%)	10 (38.5%)	7 (33.3%)	0.72	15.4 [12.8, 18.1] (61)	15.0 [11.7, 18.2] (79)	0.81	9.2 [6.9, 11.2] (61)	9.0 [7.1, 11.3] (79)	0.85	6.0 [4.9, 6.8] (61)	6.0 [4.8, 7.2] (79)	0.86
hypermetric saccades	hypermetri saccad	3 (100.0%)	2 (100.0%)	1 (100.0%)	1	11.1 [11.1, 11.1] (1)			6.0 [6.0, 6.0] (1)			5.1 [5.1, 5.1] (1)
saccadic hypometria	hypometri saccad					16.3 [14.8, 17.6] (3)			8.0 [7.3, 9.1] (3)			8.8 [7.0, 9.2] (3)
overshoot	overshoot	1 (100.0%)	1 (100.0%)			13.6 [13.6, 13.6] (1)	18.5 [18.5, 18.5] (1)	1	7.5 [7.5, 7.5] (1)	12.5 [12.5, 12.5] (1)	1	6.1 [6.1, 6.1] (1)	6.0 [6.0, 6.0] (1)	1
scanned speech	scanned					18.1 [18.1, 18.1] (1)			8.8 [8.8, 8.8] (1)			9.3 [9.3, 9.3] (1)
dysmetria	dysmetri	6 (15.4%)	3 (13.6%)	3 (17.6%)	0.73	16.7 [14.9, 18.6] (14)	15.7 [13.0, 19.1] (77)	0.44	9.4 [8.7, 11.4] (14)	9.5 [7.4, 11.1] (77)	0.51	6.9 [5.7, 8.2] (14)	6.4 [5.0, 7.8] (77)	0.44
hypermetria	hypermetri					11.1 [11.1, 11.1] (1)			6.0 [6.0, 6.0] (1)			5.1 [5.1, 5.1] (1)
abnormal finger to nose	finger nose, FNF|FN test	13 (22.0%)	8 (25.8%)	5 (17.9%)	0.46	15.3 [11.9, 18.4] (36)	15.3 [12.8, 18.1] (153)	0.58	9.3 [6.7, 11.1] (36)	8.9 [7.2, 11.2] (153)	0.74	6.2 [4.8, 7.0] (36)	6.3 [5.2, 7.5] (153)	0.28
abnormal heal to shin	heal shin, HS test						17.8 [16.7, 19.8] (3)			10.8 [10.6, 11.8] (3)			6.9 [6.1, 8.0] (3)
Romberg sign	Romberg	3 (7.5%)	1 (5.0%)	2 (10.0%)	0.55	16.6 [15.8, 17.9] (9)	15.9 [12.5, 18.9] (121)	0.67	10.4 [9.3, 11.1] (9)	9.4 [7.1, 11.8] (121)	0.38	6.0 [4.9, 7.7] (9)	6.3 [5.2, 7.8] (121)	0.61
square-wave jerks	square jerk	1 (33.3%)	1 (33.3%)			11.7 [10.9, 12.5] (2)	13.6 [10.5, 16.8] (2)	1	7.1 [6.6, 7.5] (2)	8.7 [6.8, 10.7] (2)	1	4.6 [4.3, 4.9] (2)	4.9 [3.7, 6.1] (2)	1
nystagmus	nystagmus	6 (10.5%)	4 (12.9%)	2 (7.7%)	0.52	15.6 [12.0, 18.4] (22)	15.8 [12.9, 18.9] (149)	0.44	9.6 [6.7, 11.3] (22)	9.4 [7.5, 11.7] (149)	0.53	6.0 [5.3, 6.8] (22)	6.4 [5.1, 7.7] (149)	0.42
dysdiadochokinesis	diadocho	2 (40.0%)	1 (33.3%)	1 (50.0%)	0.71	19.4 [19.2, 19.7] (2)	14.7 [13.5, 16.3] (9)	0.15	11.4 [10.8, 12.1] (2)	9.5 [7.5, 10.2] (9)	0.44	8.0 [7.6, 8.4] (2)	5.6 [5.1, 6.6] (9)	0.04
unable to walk a line	walk line	3 (100.0%)	2 (100.0%)	1 (100.0%)	1	16.6 [15.4, 17.6] (4)	16.2 [12.9, 18.3] (9)	0.83	8.5 [8.3, 9.4] (4)	9.5 [7.5, 9.6] (9)	1	6.6 [6.1, 7.7] (4)	6.9 [4.9, 7.2] (9)	0.83
unable to perform tandem gait	tandem gait	8 (30.8%)	4 (30.8%)	4 (30.8%)	1	15.8 [13.8, 18.4] (31)	16.1 [12.8, 19.1] (66)	0.88	9.4 [7.8, 10.5] (31)	9.3 [7.2, 12.0] (66)	0.75	6.5 [5.4, 7.7] (31)	6.1 [5.4, 7.7] (66)	0.7
involuntary movement	writhing, twitch, jerk	34 (89.5%)	26 (100.0%)	8 (66.7%)	<0.01	14.1 [11.2, 17.3] (99)	19.1 [13.0, 22.0] (17)	0.04	8.0 [5.8, 9.9] (99)	11.6 [7.3, 13.8] (17)	0.03	6.0 [4.8, 7.2] (99)	6.3 [5.3, 8.2] (17)	0.35
chorea/writhing	chore	1 (12.5%)	0 (0.0%)	1 (50.0%)	0.06	16.2 [13.0, 18.8] (6)	14.7 [11.4, 20.6] (13)	0.97	9.5 [6.9, 10.4] (6)	9.5 [6.3, 13.8] (13)	0.97	6.3 [5.6, 7.6] (6)	6.1 [5.0, 7.0] (13)	0.9
athetosis	atheto	2 (100.0%)		2 (100.0%)	1	15.7 [12.9, 18.6] (2)	19.9 [18.0, 20.6] (5)	0.86	9.6 [7.8, 11.3] (2)	12.0 [10.1, 13.9] (5)	0.57	6.2 [5.1, 7.2] (2)	6.7 [6.0, 7.0] (5)	0.86
dyskinesia	dyskinesia	8 (47.1%)	4 (40.0%)	4 (57.1%)	0.49	13.9 [10.8, 16.8] (13)	14.8 [13.9, 17.0] (17)	0.36	9.0 [6.1, 11.1] (13)	8.5 [7.1, 10.8] (17)	0.71	5.6 [4.7, 6.0] (13)	6.0 [5.0, 7.2] (17)	0.32
hemifacial spasm	hemifacial spasm					10.1 [10.1, 10.1] (1)			5.2 [5.2, 5.2] (1)			4.9 [4.9, 4.9] (1)
myokymia	myokimia, myokymia
shaking	shak	20 (83.3%)	14 (100.0%)	6 (60.0%)	<0.01	15.8 [12.6, 18.7] (56)	15.7 [14.0, 17.0] (13)	0.68	9.4 [6.8, 11.7] (56)	9.5 [8.3, 11.0] (13)	0.55	6.1 [5.0, 7.3] (56)	5.6 [4.1, 7.9] (13)	0.58
tremor	tremor	61 (63.5%)	42 (77.8%)	19 (45.2%)	<0.01	15.2 [12.4, 18.9] (174)	16.0 [12.8, 18.7] (126)	0.56	9.2 [6.9, 11.6] (174)	9.5 [7.2, 11.4] (126)	0.92	6.1 [5.0, 7.3] (174)	6.3 [5.0, 7.7] (126)	0.15
tremor at rest	rest tremor	21 (46.7%)	14 (48.3%)	7 (43.8%)	0.77	15.8 [13.3, 19.0] (41)	16.7 [13.8, 19.5] (47)	0.6	9.4 [7.0, 12.1] (41)	9.6 [8.0, 12.1] (47)	0.83	6.0 [5.2, 6.9] (41)	6.3 [5.1, 8.2] (47)	0.23
postural tremor	postur tremor	11 (44.0%)	8 (50.0%)	3 (33.3%)	0.42	16.5 [13.5, 18.5] (30)	17.0 [13.5, 19.5] (27)	0.74	9.5 [7.1, 11.9] (30)	9.5 [7.9, 11.0] (27)	0.94	6.1 [5.6, 7.3] (30)	6.8 [5.0, 8.6] (27)	0.51
kinetic tremor	kinet tremor	4 (40.0%)	4 (44.4%)	0 (0.0%)	0.39	18.5 [17.1, 19.5] (7)	17.3 [14.2, 18.6] (9)	0.35	11.8 [7.8, 12.6] (7)	9.4 [8.1, 10.1] (9)	0.76	6.0 [5.9, 7.5] (7)	7.4 [6.1, 7.9] (9)	0.61
essential tremor (ET)	essential tremor, ET	10 (76.9%)	3 (75.0%)	7 (77.8%)	0.91	15.3 [12.5, 19.2] (28)	20.0 [15.5, 21.2] (6)	0.16	9.4 [7.3, 12.5] (28)	11.6 [8.6, 13.0] (6)	0.31	5.5 [4.8, 6.3] (28)	8.2 [6.7, 8.7] (6)	0.05
jaw/chin tremor	jaw|chin tremor	8 (47.1%)	4 (30.8%)	4 (100.0%)	0.02	15.7 [13.6, 18.0] (14)	15.6 [13.6, 17.2] (14)	0.95	9.4 [7.2, 11.1] (14)	9.3 [8.3, 10.3] (14)	0.63	5.9 [5.0, 6.7] (14)	5.9 [4.9, 7.8] (14)	0.77
myoclonus	myoclon	27 (81.8%)	23 (95.8%)	4 (44.4%)	<0.01	14.3 [11.0, 17.3] (68)	16.1 [13.2, 20.6] (19)	0.09	8.1 [6.0, 9.8] (68)	9.5 [7.0, 12.2] (19)	0.1	6.2 [4.6, 7.2] (68)	6.5 [5.1, 7.3] (19)	0.57
cortical myoclonus	cortical myoclon	3 (75.0%)	3 (75.0%)			13.1 [10.7, 14.5] (7)	14.5 [14.5, 14.5] (1)	0.75	6.4 [6.2, 9.1] (7)	9.3 [9.3, 9.3] (1)	0.25	4.9 [4.3, 6.0] (7)	5.2 [5.2, 5.2] (1)	1
limb myoclonus	limb myoclon	7 (87.5%)	7 (100.0%)	0 (0.0%)	<0.01	14.5 [13.3, 16.4] (11)	20.8 [19.7, 21.2] (3)	0.01	9.2 [7.6, 9.8] (11)	12.1 [12.0, 13.6] (3)	0.02	5.6 [5.0, 7.2] (11)	6.8 [6.6, 7.7] (3)	0.23
facial myoclonus	fac myoclon	2 (50.0%)	2 (66.7%)	0 (0.0%)	0.25	11.5 [9.9, 13.7] (4)	15.2 [14.7, 18.4] (3)	0.23	6.4 [5.6, 7.9] (4)	8.1 [8.0, 11.6] (3)	0.23	5.0 [4.3, 5.8] (4)	6.5 [6.3, 6.9] (3)	0.4
finger myoclonus	finger myoclon	5 (71.4%)	4 (80.0%)	1 (50.0%)	0.43	20.3 [16.1, 23.2] (6)	17.2 [15.7, 19.2] (4)	0.61	9.1 [7.0, 13.7] (6)	11.5 [10.6, 11.9] (4)	0.61	7.9 [6.8, 8.8] (6)	6.5 [5.9, 7.3] (4)	0.48
polyminimyoclonus	polyminimyoclonus	9 (56.2%)	4 (44.4%)	5 (71.4%)	0.28
dystonia	dystoni	1 (50.0%)	0 (0.0%)	1 (100.0%)	0.16	17.3 [13.2, 19.7] (18)	16.1 [14.0, 20.2] (10)	0.9	9.9 [8.5, 13.0] (18)	8.7 [7.5, 11.0] (10)	0.52	6.3 [4.7, 7.4] (18)	6.5 [6.1, 8.1] (10)	0.28
antecollis	antecollis
retrocollis	retrocollis					17.2 [17.2, 17.2] (1)			9.6 [9.6, 9.6] (1)			7.6 [7.6, 7.6] (1)
clenched fist	clench fist					11.8 [11.6, 12.3] (3)	11.2 [11.2, 11.2] (1)	0.5	7.0 [6.8, 7.2] (3)	6.3 [6.3, 6.3] (1)	0.5	4.8 [4.8, 5.0] (3)	4.9 [4.9, 4.9] (1)	1
hand dystonia	dyston hand	2 (50.0%)	1 (50.0%)	1 (50.0%)	1	19.1 [17.5, 20.8] (4)	18.4 [16.8, 20.0] (2)	1	11.6 [9.9, 13.3] (4)	11.5 [9.8, 13.3] (2)	1	7.7 [7.2, 8.0] (4)	6.9 [6.7, 7.0] (2)	0.27
foot dystonia	dyston foot	1 (50.0%)	1 (50.0%)			19.1 [19.1, 19.1] (1)	16.0 [16.0, 16.0] (1)	1	13.3 [13.3, 13.3] (1)	10.8 [10.8, 10.8] (1)	1	5.8 [5.8, 5.8] (1)	5.1 [5.1, 5.1] (1)	1
upper motor neuron (UMN) signs	upper motor neuron, UMN	1 (100.0%)	1 (100.0%)			12.4 [11.3, 13.5] (2)	15.7 [15.3, 17.7] (4)	0.13	6.5 [5.5, 7.4] (2)	10.1 [9.6, 11.1] (4)	0.13	5.9 [5.8, 6.1] (2)	6.3 [5.9, 7.2] (4)	0.8
pseudobulbar palsy	pseudobulbar	1 (100.0%)	1 (100.0%)			15.5 [14.6, 17.4] (4)	11.6 [11.6, 11.6] (1)	0.4	8.7 [7.8, 10.1] (4)	5.1 [5.1, 5.1] (1)	0.4	6.9 [6.8, 7.5] (4)	6.5 [6.5, 6.5] (1)	0.4
inappropriate/pathological laughter	laugh	1 (16.7%)	0 (0.0%)	1 (50.0%)	0.12	16.5 [13.8, 18.2] (17)	11.1 [9.2, 17.6] (9)	0.31	9.8 [7.6, 10.7] (17)	6.2 [5.4, 11.1] (9)	0.28	6.6 [5.9, 7.4] (17)	5.1 [4.3, 7.3] (9)	0.15
inappropriate/pathological crying	crie, cry	5 (71.4%)	4 (80.0%)	1 (50.0%)	0.43	16.3 [13.8, 18.8] (19)	17.5 [14.3, 19.9] (10)	0.48	9.5 [7.2, 11.9] (19)	10.7 [8.9, 12.8] (10)	0.37	6.3 [6.0, 7.4] (19)	6.8 [5.3, 8.7] (10)	0.77
hyperreflexia	hyperreflex
positive Hoffmann sign/reflex	Hoffmann	2 (100.0%)	1 (100.0%)	1 (100.0%)	1		16.4 [12.1, 18.1] (7)			9.4 [6.4, 10.4] (7)			6.0 [5.6, 8.3] (7)
positive/extensor/upgoing (not absent/flexor/downgoing) Babinski sign/reflex	Babinski	1 (4.3%)	1 (10.0%)	0 (0.0%)	0.24	11.0 [8.6, 15.8] (9)	16.2 [13.1, 18.7] (65)	0.11	7.5 [4.6, 9.7] (9)	9.9 [7.5, 11.1] (65)	0.13	4.5 [3.1, 6.7] (9)	6.3 [5.3, 7.7] (65)	0.11
positive/extensor/upgoing (not absent/flexor/downgoing) plantar reflex	plantar	2 (5.0%)	2 (8.0%)	0 (0.0%)	0.26	16.2 [11.5, 18.3] (6)	15.2 [11.3, 17.9] (119)	0.99	9.8 [7.8, 10.1] (6)	9.0 [6.4, 11.2] (119)	0.89	5.3 [3.6, 8.0] (6)	6.1 [4.9, 7.2] (119)	0.57
spasticity	spastic	6 (42.9%)	4 (44.4%)	2 (40.0%)	0.87	15.8 [11.2, 17.1] (14)	16.6 [12.5, 19.9] (24)	0.16	9.5 [5.5, 10.5] (14)	9.3 [7.1, 11.9] (24)	0.37	5.7 [4.7, 7.2] (14)	6.3 [5.7, 8.0] (24)	0.14
lower motor neuron (LMN) signs	upper motor neuron, LMN	1 (100.0%)	1 (100.0%)			14.6 [11.8, 16.0] (5)	15.2 [15.2, 15.3] (2)	0.86	8.4 [5.4, 9.9] (5)	9.5 [9.1, 9.9] (2)	0.57	6.2 [6.2, 6.3] (5)	5.8 [5.4, 6.1] (2)	0.86
fasciculations	fasciculat	1 (2.9%)	1 (5.3%)	0 (0.0%)	0.35	17.0 [12.7, 17.6] (3)	15.5 [12.8, 17.6] (92)	1	10.6 [7.6, 11.0] (3)	9.1 [7.4, 11.0] (92)	0.92	6.4 [5.1, 6.6] (3)	6.2 [5.2, 7.2] (92)	0.7
tongue atrophy	tongue atroph|muscle	1 (3.6%)	1 (6.2%)	0 (0.0%)	0.38	13.1 [13.0, 13.1] (2)	15.2 [12.8, 18.0] (75)	0.3	7.5 [6.8, 8.2] (2)	8.6 [7.2, 11.0] (75)	0.36	5.6 [4.8, 6.3] (2)	6.2 [5.3, 7.5] (75)	0.59
dysarthria	dysarthria	13 (30.2%)	9 (39.1%)	4 (20.0%)	0.17	15.8 [14.5, 17.3] (21)	15.8 [12.9, 18.8] (82)	0.79	9.5 [8.0, 10.7] (21)	9.6 [7.6, 11.5] (82)	0.86	6.3 [5.6, 7.0] (21)	6.3 [5.1, 7.5] (82)	0.97
dysphagia	dysphagia	3 (50.0%)	3 (60.0%)	0 (0.0%)	0.27	14.7 [12.3, 17.3] (9)	12.4 [11.1, 13.8] (8)	0.2	9.4 [7.2, 10.2] (9)	7.7 [6.0, 8.2] (8)	0.11	6.2 [4.6, 7.9] (9)	4.9 [4.8, 5.9] (8)	0.48
swallowing difficulty	swallow	18 (30.5%)	13 (34.2%)	5 (23.8%)	0.41	15.7 [12.7, 17.8] (66)	16.5 [13.3, 18.9] (110)	0.25	9.5 [7.0, 11.5] (66)	9.4 [7.1, 11.5] (110)	0.92	6.2 [4.9, 7.2] (66)	6.6 [5.6, 8.0] (110)	0.04
aspiration	aspirat	6 (85.7%)	3 (75.0%)	3 (100.0%)	0.35	13.7 [9.7, 18.2] (20)	12.8 [10.6, 17.1] (7)	0.53	8.2 [5.1, 11.5] (20)	7.8 [6.3, 10.8] (7)	0.98	5.8 [4.4, 7.3] (20)	5.0 [4.5, 5.1] (7)	0.53
PEG/feeding tube insertion	PEG, feeding tube	2 (40.0%)	1 (50.0%)	1 (33.3%)	0.71	17.6 [15.1, 19.2] (12)	15.8 [13.5, 17.4] (7)	0.38	10.7 [8.3, 12.2] (12)	9.8 [7.4, 10.9] (7)	0.65	6.4 [6.0, 8.1] (12)	6.0 [5.2, 7.1] (7)	0.48
stridor	stridor	1 (100.0%)	1 (100.0%)			15.3 [15.3, 15.3] (1)	17.6 [14.5, 18.3] (7)	0.75	10.2 [10.2, 10.2] (1)	10.7 [8.3, 11.1] (7)	1	5.0 [5.0, 5.0] (1)	6.6 [6.0, 7.2] (7)	0.5
lightheaded/dizziness	lighthead, dizz	28 (56.0%)	18 (60.0%)	10 (50.0%)	0.49	15.8 [12.7, 18.5] (104)	15.7 [12.8, 18.6] (89)	0.89	9.2 [7.1, 11.4] (104)	8.7 [7.1, 11.8] (89)	0.83	6.3 [5.1, 7.6] (104)	6.3 [5.1, 7.4] (89)	0.79
orthostatic hypotension	orthostatic	5 (41.7%)	4 (40.0%)	1 (50.0%)	0.79	14.9 [13.3, 16.6] (11)	14.5 [12.6, 18.0] (13)	0.82	8.3 [7.5, 10.9] (11)	9.2 [6.9, 10.9] (13)	0.95	6.4 [5.0, 7.3] (11)	5.6 [5.1, 6.8] (13)	0.69
urinary dysfunction	urinar	44 (62.9%)	27 (67.5%)	17 (56.7%)	0.35	15.3 [12.4, 18.7] (168)	15.9 [12.0, 18.7] (101)	0.9	9.1 [6.9, 11.7] (168)	9.3 [6.6, 11.3] (101)	0.84	6.1 [4.9, 7.2] (168)	6.2 [5.0, 7.7] (101)	0.42
urinary incontinence	incontinence	39 (60.9%)	26 (66.7%)	13 (52.0%)	0.24	15.3 [12.1, 19.2] (141)	15.3 [12.0, 18.3] (117)	0.53	9.2 [6.9, 12.1] (141)	9.2 [6.6, 11.0] (117)	0.28	6.1 [4.9, 7.3] (141)	6.2 [5.1, 7.5] (117)	0.44
urinary catheter	catheter	17 (94.4%)	12 (100.0%)	5 (83.3%)	0.15	14.8 [12.2, 17.6] (40)	12.9 [9.4, 16.7] (3)	0.57	8.3 [6.7, 10.7] (40)	8.0 [5.1, 10.9] (3)	0.83	5.8 [4.7, 7.0] (40)	4.9 [4.3, 5.8] (3)	0.54
urinary tract infection (UTI)	urinary infection, UTI	14 (77.8%)	9 (75.0%)	5 (83.3%)	0.69	16.1 [13.5, 17.8] (66)	14.9 [12.8, 18.3] (8)	0.75	9.7 [7.7, 11.0] (66)	8.2 [6.9, 10.6] (8)	0.47	6.3 [5.0, 7.9] (66)	6.8 [5.9, 7.5] (8)	0.68
erectile dysfunction (ED)	erectile	3 (37.5%)	1 (20.0%)	2 (66.7%)	0.19	15.7 [12.2, 17.8] (11)	14.2 [12.2, 19.0] (10)	0.86	8.7 [7.2, 10.7] (11)	8.5 [7.0, 9.6] (10)	0.97	6.1 [5.0, 7.0] (11)	5.9 [5.0, 8.0] (10)	0.75
abnormal sweat	sweat	4 (26.7%)	3 (37.5%)	1 (14.3%)	0.31	16.2 [13.5, 20.1] (15)	16.2 [13.6, 18.5] (57)	0.83	9.5 [7.5, 11.8] (15)	9.5 [7.9, 10.8] (57)	0.8	6.8 [5.5, 7.7] (15)	6.9 [5.1, 8.2] (57)	0.7
cold discolored hands/feet	discolored|cold hand|foot|feet	1 (50.0%)	1 (100.0%)	0 (0.0%)	0.16	18.6 [11.3, 19.2] (7)	14.3 [11.1, 17.5] (2)	0.89	9.9 [6.7, 11.8] (7)	8.1 [6.1, 10.1] (2)	0.89	7.3 [4.7, 8.2] (7)	6.3 [5.0, 7.5] (2)	0.67
improvement with l-dopa, levodopa or sinemet	l-dopa|levo|sinemet benefit|respon|improv	8 (61.5%)	7 (63.6%)	1 (50.0%)	0.72	15.9 [13.4, 16.3] (10)	14.4 [12.4, 16.0] (8)	0.41	9.3 [6.7, 10.5] (10)	8.3 [6.4, 10.0] (8)	0.57	5.5 [4.8, 6.6] (10)	5.8 [5.2, 7.2] (8)	0.51
episode(s) of head trauma/injury	brain|head contusion|concussion|trauma|injury	16 (24.2%)	10 (25.6%)	6 (22.2%)	0.75	15.7 [12.0, 19.2] (97)	15.7 [12.8, 18.5] (155)	0.71	9.2 [6.6, 11.2] (97)	9.2 [7.1, 11.8] (155)	0.71	6.1 [4.9, 7.9] (97)	6.1 [5.1, 7.3] (155)	0.93
experience of contact sports	boxing, football, rugby, hockey, martial arts, werstling	9 (100.0%)	4 (100.0%)	5 (100.0%)	1	14.8 [12.1, 16.5] (23)	19.3 [19.3, 19.3] (1)	0.25	7.9 [6.6, 9.7] (23)	13.3 [13.3, 13.3] (1)	0.17	6.3 [5.1, 7.5] (23)	6.0 [6.0, 6.0] (1)	0.92
Data are presented as the number of cases (%) and median [25th, 75th percentiles]. Statistical differences were evaluated using chi-square test for categorical values and using the Mann-Whitney U test for continuous values. A value of P < 0.05 was considered statistically significant.
