# Supplementary material for: Parkinsonism in Alzheimer's disease without Lewy bodies in association with nigral neuron loss: A data‐driven clinicopathologic study
Source: Alzheimers Dement. 2025 Mar 5;21(3):e14628. doi: 10.1002/alz.14628 (PMC11881629; doi:10.1002/alz.14628)
Supplement: Supplementary file 3 — Supporting Information [file ALZ-21-e14628-s004.xlsx]

## Sheet: Table S2
TABLE S2 Presence of symptom groups and nigral neuron density
		Parkinsonism				Total neuron density (/mm2)			Pigmented neuron density (/mm2)			Non-pigmented neuron density (/mm2)
or_grouping	grouping terms	Overall	Present	Absent	P value	Present	Absent	P value	Present	Absent	P value	Present	Absent	P value
any_hypomimia	hypomimia, masked face	17 (89.5%)	17 (100.0%)	0 (0.0%)	<0.01	15.8 [13.9, 17.6] (28)	14.7 [12.7, 18.2] (5)	0.78	9.2 [8.2, 10.1] (28)	7.9 [6.5, 11.4] (5)	0.78	6.3 [5.4, 7.4] (28)	6.8 [6.2, 6.8] (5)	0.78
any_akinesia	akinesia, no spontaneous movements	5 (55.6%)	5 (71.4%)	0 (0.0%)	0.07	15.5 [13.4, 17.5] (12)	15.8 [11.1, 21.4] (13)	0.72	9.0 [7.6, 10.3] (12)	9.7 [5.2, 13.1] (13)	0.68	7.2 [5.1, 7.9] (12)	6.1 [4.5, 7.2] (13)	0.4
any_bradykinesia	bradykinesia, slow movement	74 (67.9%)	62 (100.0%)	12 (25.5%)	<0.01	14.5 [11.6, 17.6] (97)	16.2 [14.0, 19.4] (38)	0.07	8.5 [6.5, 10.9] (97)	9.6 [7.2, 12.0] (38)	0.17	6.1 [4.9, 6.9] (97)	6.4 [5.1, 8.0] (38)	0.13
any_rigidity	rigidity, axial rigidity, nuchal (neck) rigidity, appendicular (limb) rigidity, cogwheel rigidity	53 (65.4%)	48 (100.0%)	5 (15.2%)	<0.01	14.8 [12.0, 17.7] (113)	17.3 [13.9, 19.4] (82)	<0.01	8.9 [6.6, 10.8] (113)	9.7 [8.0, 11.9] (82)	0.04	6.0 [4.8, 6.8] (113)	6.7 [5.4, 8.0] (82)	<0.01
any_postural_instability	early falls, multiple/frequent falls, falling backwards, positive pull test	24 (64.9%)	19 (70.4%)	5 (50.0%)	0.25	15.7 [12.4, 18.5] (63)	15.0 [12.6, 17.7] (28)	0.87	9.0 [6.7, 10.8] (63)	8.1 [7.1, 10.2] (28)	0.69	6.0 [5.1, 7.0] (63)	6.5 [5.6, 7.7] (28)	0.19
any_parkinsonian_gait	shuffling gait, tremor, tremor at rest, postural tremor, kinetic tremor, essential tremor (ET), jaw/chin tremor	69 (71.1%)	45 (81.8%)	24 (57.1%)	<0.01	15.3 [12.1, 18.8] (199)	16.2 [12.9, 18.7] (114)	0.29	9.2 [6.8, 11.8] (199)	9.6 [7.5, 11.4] (114)	0.65	6.1 [4.9, 7.2] (199)	6.5 [5.2, 7.8] (114)	0.05
any_tremor	shaking, memory loss/deficit benefited by cues, amnesia	35 (85.4%)	21 (95.5%)	14 (73.7%)	0.05	16.2 [12.0, 19.1] (130)	15.4 [13.5, 16.9] (27)	0.42	9.8 [6.9, 11.8] (130)	9.5 [7.8, 10.6] (27)	0.49	6.3 [4.9, 7.5] (130)	6.3 [4.9, 7.4] (27)	0.63
any_abnormal_posture	stooped posture, pisa sign, camptocornia, scoliosis	31 (86.1%)	21 (95.5%)	10 (71.4%)	0.04	15.7 [12.0, 17.7] (68)	18.4 [13.6, 20.4] (13)	0.11	9.4 [7.0, 10.7] (68)	11.1 [8.4, 13.8] (13)	0.06	6.1 [4.8, 6.9] (68)	6.1 [5.1, 6.9] (13)	0.87
any_amnesia	memory loss//deficit, memory loss/deficit benefited by cues, amnesia	105 (100.0%)	59 (100.0%)	46 (100.0%)	1	15.1 [12.0, 18.4] (515)	16.0 [13.8, 17.6] (4)	0.9	9.0 [6.6, 11.3] (515)	10.5 [9.0, 11.2] (4)	0.58	6.0 [4.9, 7.3] (515)	5.8 [5.4, 6.0] (4)	0.6
any_prosopagnosia	prosopagnosia, unable to answer famous faces	1 (100.0%)	1 (100.0%)			8.8 [8.3, 9.2] (2)	21.1 [18.6, 23.6] (2)	0.33	5.6 [5.5, 5.8] (2)	13.4 [12.1, 14.8] (2)	0.33	3.1 [2.5, 3.7] (2)	7.6 [6.5, 8.8] (2)	0.33
any_apathy	apathy, social withdrawal, abulia, bradyphrenia	44 (88.0%)	25 (89.3%)	19 (86.4%)	0.75	15.0 [12.0, 18.4] (158)	16.2 [12.9, 17.8] (15)	0.66	9.1 [6.9, 11.3] (158)	9.2 [7.6, 10.1] (15)	0.78	6.1 [5.0, 7.1] (158)	6.3 [4.9, 8.1] (15)	0.64
any_personality change	change in personality, disinhibition, impulsivity, obsession, compulsivity	46 (65.7%)	27 (65.9%)	19 (65.5%)	0.98	15.6 [12.8, 18.5] (202)	17.0 [12.8, 19.5] (59)	0.27	9.4 [7.3, 11.3] (202)	10.1 [7.6, 11.9] (59)	0.37	6.1 [5.2, 7.4] (202)	6.3 [5.0, 8.2] (59)	0.32
any_hyperorality	hyperorality, abnormally increased appetite, hyperphagia	13 (17.8%)	10 (24.4%)	3 (9.4%)	0.1	14.5 [11.8, 16.6] (34)	15.7 [12.1, 18.5] (224)	0.11	8.3 [7.2, 10.1] (34)	9.0 [6.6, 11.9] (224)	0.33	5.6 [4.6, 6.5] (34)	6.2 [5.0, 7.4] (224)	0.04
any_perseveration	perseveration, echolalia, palilalia	36 (97.3%)	21 (100.0%)	15 (93.8%)	0.25	15.3 [12.8, 18.4] (140)	14.5 [12.0, 18.4] (8)	0.82	9.2 [7.4, 10.9] (140)	9.9 [6.1, 11.4] (8)	0.94	6.1 [5.1, 7.3] (140)	6.4 [5.7, 6.7] (8)	0.99
any_inappropriate_behaviors	groping, speaking out of turn, stereotyped behavior, joking/jovial behavior, kleptomania/stealing, cussing behavior, hypersexuality, caught in a scam/fraud, gambling, addiction/abuse, Baker acted, suicidal ideation, criminal behavior, hospitalized in psychiatric ward/asylum	39 (54.9%)	20 (51.3%)	19 (59.4%)	0.5	15.7 [12.4, 18.8] (152)	15.5 [11.8, 18.4] (131)	0.48	9.5 [7.1, 11.9] (152)	9.0 [6.6, 11.4] (131)	0.3	6.1 [5.2, 7.0] (152)	6.1 [5.0, 7.6] (131)	0.99
any_frontal_signs	positive grasping reflex, positive snout reflex, positive sucking reflex, positive palmomental reflex, frontal release sign, gegenhalten, paratonia, abnormal Luria test, abnormal fist-edge-palm test, applause sign, abnormal go-no-go test	39 (61.9%)	27 (69.2%)	12 (50.0%)	0.13	16.1 [13.3, 19.5] (104)	15.1 [12.0, 18.0] (64)	0.2	9.6 [7.5, 11.7] (104)	9.1 [6.6, 11.0] (64)	0.17	6.4 [5.0, 7.8] (104)	6.2 [5.0, 7.6] (64)	0.51
any_speech_disorder	aphasia/primary progressive aphasia (PPA), agrammatic aphasia, reduced fluency, apraxia of speech, abnormal articulation/pronunciation, jumbled speech, spasmodic speech/dysphornia, mutism	68 (81.9%)	40 (90.9%)	28 (71.8%)	0.02	15.7 [12.4, 18.7] (249)	15.7 [12.5, 18.4] (86)	0.78	9.2 [6.9, 11.1] (249)	9.4 [7.2, 11.5] (86)	0.56	6.3 [5.1, 7.7] (249)	6.2 [5.0, 7.4] (86)	0.37
any_cortical_signs	alien hand or limb, orobuccal apraxia, apraxia, ideomotor apraxia, cannot pantomime, limb apraxia, unable to stick out tongue, unable to lick lips, unable to wristle, simultanagnosia, cortical sensory deficit	38 (77.6%)	25 (86.2%)	13 (65.0%)	0.08	15.8 [12.7, 18.6] (111)	16.0 [13.2, 18.0] (42)	0.67	9.2 [6.9, 11.0] (111)	9.6 [8.0, 11.3] (42)	0.33	6.3 [5.3, 7.5] (111)	6.0 [5.1, 7.4] (42)	0.54
any_hyposmia	hyposmia, loss of smell	5 (22.7%)	2 (18.2%)	3 (27.3%)	0.61	13.5 [11.9, 19.0] (16)	15.8 [13.2, 18.6] (37)	0.95	8.5 [7.4, 12.2] (16)	9.2 [6.7, 10.8] (37)	0.73	5.9 [4.9, 7.7] (16)	6.2 [5.0, 7.3] (37)	0.96
any_ocular_motor_dysfuction	restricted eye movement/gaze palsy, vertical hypometric saccades, downgaze palsy, slow saccades, eyelid opening apraxia, blepharospasm	28 (32.2%)	24 (45.3%)	4 (11.8%)	<0.01	15.2 [13.0, 18.3] (55)	15.6 [12.3, 18.6] (230)	0.51	9.2 [6.5, 11.0] (55)	9.2 [7.1, 11.6] (230)	0.48	6.1 [4.9, 7.3] (55)	6.2 [5.0, 7.4] (230)	0.69
any_ataxia	ataxia, scanned speech, hypermetric saccades, overshoot, Romberg sign, dysmetria, hypermetria, abnormal finger to nose, abnormal heal to shin	30 (34.9%)	20 (43.5%)	10 (25.0%)	0.07	15.7 [13.1, 18.2] (100)	15.2 [11.9, 18.4] (201)	0.99	9.2 [7.0, 11.1] (100)	8.9 [6.7, 11.2] (201)	0.7	6.1 [4.9, 7.2] (100)	6.2 [5.0, 7.6] (201)	0.44
any_dystonia	dystonia, antecollis, antecollis, retrocollis, clenched fist, hand dystonia, foot dystonia	10 (55.6%)	4 (40.0%)	6 (75.0%)	0.14	15.8 [12.3, 19.1] (21)	16.1 [14.0, 20.2] (10)	0.69	9.4 [7.0, 12.7] (21)	8.7 [6.9, 11.0] (10)	0.78	5.8 [4.8, 7.2] (21)	6.5 [6.1, 8.1] (10)	0.13
any_involuntary_movement	involuntary movement, chorea/writhing, athetosis, dyskinesia, hemifacial spasm, myokimia, shaking, tremor, myoclonus, polyminimoclonus, any_dystonia	73 (73.0%)	48 (84.2%)	25 (58.1%)	<0.01	15.0 [12.0, 18.5] (242)	15.9 [12.3, 18.7] (114)	0.33	9.0 [6.6, 11.2] (242)	9.5 [7.3, 11.6] (114)	0.34	6.1 [4.9, 7.3] (242)	6.1 [4.9, 7.6] (114)	0.43
any_UMN_signs	upper motor neuron (UMN) signs, pseudobulbar palsy, inappropriate/pathological laughter, inappropriate/pathological crying, hyperreflexia, positive Hoffmann sign/reflex, positive/extensor/upgoing (not absent/flexor/downgoing) Babinski sign/reflex, positive/extensor/upgoing (not absent/flexor/downgoing) plantar reflex, spasticity	12 (18.2%)	9 (23.7%)	3 (10.7%)	0.18	15.8 [11.7, 17.4] (60)	15.5 [11.8, 18.4] (165)	0.61	9.3 [6.6, 10.7] (60)	9.1 [6.5, 11.3] (165)	0.53	6.2 [5.1, 7.3] (60)	6.2 [5.0, 7.3] (165)	0.96
any_LMN_signs	lower motor neuron (LMN) signs, fasciculations, tongue atrophy	3 (6.5%)	3 (11.5%)	0 (0.0%)	0.12	13.9 [12.1, 16.8] (10)	15.8 [12.8, 18.1] (122)	0.35	8.7 [5.6, 10.4] (10)	9.4 [7.3, 11.1] (122)	0.41	6.3 [5.8, 6.7] (10)	6.3 [5.2, 7.5] (122)	0.8
any_MND_signs	any_UMN_signs, any_LMN_signs	14 (17.9%)	11 (25.6%)	3 (8.6%)	0.05	15.8 [11.8, 17.3] (65)	15.8 [12.5, 18.5] (201)	0.21	9.0 [6.0, 10.7] (65)	9.3 [6.9, 11.5] (201)	0.18	6.2 [5.1, 7.3] (65)	6.1 [5.1, 7.3] (201)	0.8
any_dysphasia	dysphasia, swallowing difficulty, aspiration, PEG/feeding tube inserstion	25 (41.0%)	17 (44.7%)	8 (34.8%)	0.44	15.7 [11.9, 17.9] (91)	16.0 [12.8, 18.7] (109)	0.43	9.5 [6.8, 11.7] (91)	9.2 [7.1, 11.1] (109)	0.76	6.1 [4.8, 7.3] (91)	6.6 [5.4, 7.8] (109)	0.04
any_urinary_dysfunction	urinary dysfunction, urinary incontinence, urinary catheter	56 (64.4%)	35 (70.0%)	21 (56.8%)	0.2	15.4 [12.1, 18.9] (215)	15.7 [12.0, 18.3] (133)	1	9.1 [6.9, 11.7] (215)	9.3 [6.6, 11.3] (133)	0.78	6.1 [4.9, 7.2] (215)	6.2 [5.1, 7.5] (133)	0.42
any_autonomic_dysfunction	orthostatic hypotension, any_urinary_dysfunction, erectile dysfunction (ED), abnormal sweat, cold discolored hands/feet	61 (69.3%)	38 (74.5%)	23 (62.2%)	0.22	15.4 [12.1, 18.9] (234)	15.6 [12.3, 18.3] (130)	0.88	9.1 [6.9, 11.6] (234)	9.3 [6.6, 11.3] (130)	0.81	6.1 [4.9, 7.3] (234)	6.2 [5.1, 7.5] (130)	0.67
any_head_trauma	episode(s) of head trauma/injury, experience of contact sports	22 (32.4%)	12 (30.8%)	10 (34.5%)	0.75	15.3 [12.1, 18.9] (114)	15.8 [12.8, 18.6] (147)	0.47	9.1 [6.7, 11.0] (114)	9.3 [7.0, 11.9] (147)	0.35	6.1 [4.9, 7.9] (114)	6.1 [5.1, 7.3] (147)	0.91
Data are presented as the number of cases (%) and median [25th, 75th percentiles]. Statistical differences were evaluated using chi-square test for categorical values and using the Mann-Whitney U test for continuous values. A value of P < 0.05 was considered statistically significant.
